# Supplementary material for: Single-Agent Sedation for Behavioral Management in Pediatric Dentistry: An Umbrella Review of Agents, Routes of Administration, Providers, and Clinical Settings
Source: Children (Basel). 2026 Mar 6;13(3):373. doi: 10.3390/children13030373 (PMC13025869; doi:10.3390/children13030373)
Supplement: Supplementary file 1 [file children-13-00373-s001.zip]

Archive with 3 entries (3 files):
- OK Supplementary File S2 - Clustered by Sedative Agent and Route of Administration.pdf
- OK Supplementary File S3 - Risk of Bias.pdf
- Supplementary File S1 Data Extracted from Included Systematic Reviews.pdf
